# Supplementary material for: Infections with Gyrodactylus spp. (Monogenea) in Romanian fish farms: Gyrodactylus salaris Malmberg, 1957 extends its range
Source: Parasit Vectors. 2016 Aug 11;9:444. doi: 10.1186/s13071-016-1727-7 (PMC4981988; doi:10.1186/s13071-016-1727-7)
Supplement: Additional file 1: Table S1. — List of haplotypes included in the 745 bp cox1 alignment, their GenBank accession numbers, fish host and country of origin. The haplotypes 40 and 41, representing introgressed sequences (see [37]) were not included in any of the analyses, but are included in this table for information. A number of other haplotypes were left out because they were shorter than 745 bp, but these were not unique haplotypes. (XLSX 21 kb) [file 13071_2016_1727_MOESM1_ESM.xlsx]

## Sheet: frequency_report_FABOX_080714
Additional file 1 Table S1 List of sequences included in the alignment with host and country of origin
All sequences 745bp.
Haplotype number	n seqs of haplotype	Accession number	Information		Host	Country
1	1	EU186161	Gyrodactylus salaris_clone_5.8		Onchorhynchus mykiss	DK
2	1	EU186162	Gyrodactylus salaris_clone_5.4		Onchorhynchus mykiss	DK
3	1	EU186163	Gyrodactylus salaris_clone_2.7		Onchorhynchus mykiss	DK
4	23	EU186164	Gyrodactylus salaris_clone_2.3		Onchorhynchus mykiss	DK
		EU186165	Gyrodactylus salaris_clone_2.4		Onchorhynchus mykiss	DK
		EU186173	Gyrodactylus salaris_clone_5.2		Onchorhynchus mykiss	DK
		AF479750	Gyrodactylus salaris_isolate_farm_RBT1		Onchorhynchus mykiss	FIN
		DQ517533	Gyrodactylus salaris_isolate_Kurzhma_RBT1		Salmo salar	RUS
		DQ778628	Gyrodactylus salaris_isolate_Pista_RBT1		Salmo salar	RUS
		EU223246	Gyrodactylus salaris_isolate_Laerdalselva_RBT03		Salmo salar	NOR
		AY146589	Gyrodactylus salaris		Salmo salar	NOR
		AY146590	Gyrodactylus salaris		Salmo salar	NOR
		AY146591	Gyrodactylus salaris		Salmo salar	NOR
		AY146592	Gyrodactylus salaris		Salmo salar	NOR
		AY146595	Gyrodactylus salaris		Salmo salar	NOR
		AY146596	Gyrodactylus salaris		Salmo salar	NOR
		AY146614	Gyrodactylus salaris		Salmo salar	NOR
		AY258371	Gyrodactylus salaris_isolate_LAER_S6		Salmo salar	NOR
		AY258372	Gyrodactylus salaris_isolate_LAER_S7		Salmo salar	NOR
		AY486498	Gyrodactylus salaris_isolate_13_S8		Salmo salar	NOR
		AY486503	Gyrodactylus salaris_isolate_14_O6		Salmo salar	NOR
		AY486519	Gyrodactylus salaris_isolate_2_S7		Salmo salar	NOR
		AY486520	Gyrodactylus salaris_isolate_2_S8		Salmo salar	NOR
		AY486539	Gyrodactylus salaris_isolate_A_S1		Salmo salar	NOR
		AY486540	Gyrodactylus salaris_isolate_A_S2		Salmo salar	NOR
		AY486541	Gyrodactylus salaris_isolate_A_S3		Salmo salar	NOR
5	1	EU186167	Gyrodactylus salaris_clone_3.1		Onchorhynchus mykiss	DK
6	1	EU186168	Gyrodactylus salaris_clone_1.1		Onchorhynchus mykiss	DK
7	2	EU186169	Gyrodactylus salaris_clone_2.6		Onchorhynchus mykiss	DK
		EU186176	Gyrodactylus salaris_clone_5.6		Onchorhynchus mykiss	DK
8	1	EU186171	Gyrodactylus salaris_clone_5.3		Onchorhynchus mykiss	DK
9	1	EU186172	Gyrodactylus salaris_clone_4.1		Onchorhynchus mykiss	DK
10	1	EU186174	Gyrodactylus salaris_clone_5.1		Onchorhynchus mykiss	DK
11	1	EU186175	Gyrodactylus salaris_clone_2.1		Onchorhynchus mykiss	DK
12	1	EF117889	Gyrodactylus salaris_isolate_Syskynjoki_SalBa11		Salmo salar	RUS
13	3	DQ993189	Gyrodactylus salaris_isolate_Iijoki_farm_SalBa06_		Salmo salar	FIN
		DQ993193	Gyrodactylus salaris_isolate_Genevadsan_SalBa09		Salmo salar	SWE
		GU187354	Gyrodactylus salaris_isolate_Kunda_SalBa14		Salmo salar	FIN
14	26	DQ993191	Gyrodactylus salaris_isolate_Stensan		Salmo salar	SWE
		DQ993192	Gyrodactylus salaris_isolate_Genevadsan_SalBa08		Salmo salar	SWE
		AY258358	Gyrodactylus salaris_isolate_21_S1		Salmo salar	SWE
		AY258359	Gyrodactylus salaris_isolate_21_S3		Salmo salar	SWE
		AY258360	Gyrodactylus salaris_isolate_27_S1		Salmo salar	SWE
		AY258361	Gyrodactylus salaris_isolate_146_S2		Salmo salar	SWE
		AY258362	Gyrodactylus salaris_isolate_33_S2		Salmo salar	SWE
		AY258363	Gyrodactylus salaris_isolate_33_S3		Salmo salar	SWE
		AY258364	Gyrodactylus salaris_isolate_23_S1		Salmo salar	SWE
		AY258365	Gyrodactylus salaris_isolate_23_S2		Salmo salar	SWE
		AY258366	Gyrodactylus salaris_isolate_63_S2		Salmo salar	SWE
		AY486501	Gyrodactylus salaris_isolate_146_S1		Salmo salar	SWE
		AY486502	Gyrodactylus salaris_isolate_146_S3		Salmo salar	SWE
		AY486504	Gyrodactylus salaris_isolate_151(TVAA)_S1		Salmo salar	SWE
		AY486505	Gyrodactylus salaris_isolate_151(TVAA)_S2		Salmo salar	SWE
		AY486506	Gyrodactylus salaris_isolate_151_S3		Salmo salar	SWE
		AY486510	Gyrodactylus salaris_isolate_21_S4		Salmo salar	SWE
		AY486513	Gyrodactylus salaris_isolate_23_s4		Salmo salar	SWE
		AY486514	Gyrodactylus salaris_isolate_23_S5		Salmo salar	SWE
		AY486515	Gyrodactylus salaris_isolate_27_S4		Salmo salar	SWE
		AY486516	Gyrodactylus salaris_isolate_27_S5		Salmo salar	SWE
		AY486523	Gyrodactylus salaris_isolate_33_s4		Salmo salar	SWE
		AY486524	Gyrodactylus salaris_isolate_33_S5		Salmo salar	SWE
		AY486531	Gyrodactylus salaris_isolate_63_S4		Salmo salar	SWE
		AY486532	Gyrodactylus salaris_isolate_63_S5		Salmo salar	SWE
		AF540904	Gyrodactylus salaris_isolate_Smedjean_SalBa08		Salmo salar	SWE
15	60	DQ993194	Gyrodactylus salaris_isolate_Hogvadsan_SalBa10		Salmo salar	SWE
		AF540906	Gyrodactylus salaris_isolate_Vefsna_SalBa07		Salmo salar	NOR
		AF542161	Gyrodactylus salaris		Salmo salar	NOR
		AF542166	Gyrodactylus salaris		Salmo salar	NOR
		AY146597	Gyrodactylus salaris		Salmo salar	NOR
		AY146598	Gyrodactylus salaris		Salmo salar	NOR
		AY146599	Gyrodactylus salaris		Salmo salar	NOR
		AY146606	Gyrodactylus salaris		Salmo salar	NOR
		AY146607	Gyrodactylus salaris		Salmo salar	NOR
		AY258336	Gyrodactylus salaris_isolate_HEN_S7		Salmo salar	NOR
		AY258337	Gyrodactylus salaris_isolate_31_S2		Salmo salar	NOR
		AY258338	Gyrodactylus salaris_isolate_RAU_WS7		Salmo salar	NOR
		AY258339	Gyrodactylus salaris_isolate_RAU_WS8		Salmo salar	NOR
		AY258340	Gyrodactylus salaris_isolate_OGN_S1		Salmo salar	NOR
		AY258341	Gyrodactylus salaris_isolate_DRI_S6		Salmo salar	NOR
		AY258342	Gyrodactylus salaris_isolate_DRI_S8		Salmo salar	NOR
		AY258343	Gyrodactylus salaris_isolate_20_S2		Salmo salar	NOR
		AY258344	Gyrodactylus salaris_isolate_20_S3		Salmo salar	NOR
		AY258345	Gyrodactylus salaris_isolate_LIT_S4		Salmo salar	NOR
		AY258346	Gyrodactylus salaris_isolate_BYA_S6		Salmo salar	NOR
		AY258347	Gyrodactylus salaris_isolate_LIT_S6		Salmo salar	NOR
		AY258348	Gyrodactylus salaris_isolate_145_S1		Salmo salar	NOR
		AY258349	Gyrodactylus salaris_isolate_145_S2		Salmo salar	NOR
		AY258350	Gyrodactylus salaris_isolate_USM_S6		Salmo salar	NOR
		AY258351	Gyrodactylus salaris_isolate_ROES_S1		Salmo salar	NOR
		AY258352	Gyrodactylus salaris_isolate_ROES_S2		Salmo salar	NOR
		AY258353	Gyrodactylus salaris_isolate_ROES_S3		Salmo salar	NOR
		AY258354	Gyrodactylus salaris_isolate_BAT_S3		Salmo salar	NOR
		AY258355	Gyrodactylus salaris_isolate_BAT_S4		Salmo salar	NOR
		AY258356	Gyrodactylus salaris_isolate_USM_S7		Salmo salar	NOR
		AY258357	Gyrodactylus salaris_isolate_INN_S7		Salmo salar	NOR
		AY486488	Gyrodactylus salaris_isolate_106_s5		Salmo salar	NOR
		AY486489	Gyrodactylus salaris_isolate_108_S5		Salmo salar	NOR
		AY486490	Gyrodactylus salaris_isolate_108_S7		Salmo salar	NOR
		AY486491	Gyrodactylus salaris_isolate_108_s8		Salmo salar	NOR
		AY486492	Gyrodactylus salaris_isolate_10_S8		Salmo salar	NOR
		AY486493	Gyrodactylus salaris_isolate_10_S9		Salmo salar	NOR
		AY486494	Gyrodactylus salaris_isolate_119_S8		Salmo salar	NOR
		AY486495	Gyrodactylus salaris_isolate_11_S8		Salmo salar	NOR
		AY486496	Gyrodactylus salaris_isolate_11_S9		Salmo salar	NOR
		AY486500	Gyrodactylus salaris_isolate_145_S3		Salmo salar	NOR
		AY486508	Gyrodactylus salaris_isolate_20_S4		Salmo salar	NOR
		AY486509	Gyrodactylus salaris_isolate_20_S5		Salmo salar	NOR
		AY486511	Gyrodactylus salaris_isolate_21_S5		Salmo salar	NOR
		AY486517	Gyrodactylus salaris_isolate_29_S4		Salmo salar	NOR
		AY486518	Gyrodactylus salaris_isolate_29_S5		Salmo salar	NOR
		AY486521	Gyrodactylus salaris_isolate_31_s4		Salmo salar	NOR
		AY486522	Gyrodactylus salaris_isolate_31_S5		Salmo salar	NOR
		AY486527	Gyrodactylus salaris_isolate_4_s7		Salmo salar	NOR
		AY486528	Gyrodactylus salaris_isolate_4_S8		Salmo salar	NOR
		AY486529	Gyrodactylus salaris_isolate_5_S8		Salmo salar	NOR
		AY486530	Gyrodactylus salaris_isolate_5_S9		Salmo salar	NOR
		AY486533	Gyrodactylus salaris_isolate_6_S8		Salmo salar	NOR
		AY486534	Gyrodactylus salaris_isolate_6_s9		Salmo salar	NOR
		AY486535	Gyrodactylus salaris_isolate_7_S8		Salmo salar	NOR
		AY486536	Gyrodactylus salaris_isolate_7_S9		Salmo salar	NOR
		AY486537	Gyrodactylus salaris_isolate_8_WS9		Salmo salar	NOR
		AY486538	Gyrodactylus salaris_isolate_9_S7		Salmo salar	NOR
		AY486542	Gyrodactylus salaris_isolate_B_S2		Salmo salar	NOR
		AY486543	Gyrodactylus salaris_isolate_B_S3		Salmo salar	NOR
16	2	DQ993195	Gyrodactylus salaris_isolate_Aventojoki_ThyWS03		Thymallus thymallus	FIN
		AF540899	Gyrodactylus salaris_isolate_Pikkukongas_ThyWs03		Thymallus thymallus	FIN
17	1	EF495063	Gyrodactylus salaris_isolate_Radunia_ThyBa10		Thymallus thymallus	POL
18	19	DQ468128	Gyrodactylus salaris_isolate_Turtola_SalBa05		Salmo salar	FIN
		AF542162	Gyrodactylus salaris		Salmo salar	NOR
		AF542163	Gyrodactylus salaris		Salmo salar	NOR
		AF542164	Gyrodactylus salaris		Salmo salar	NOR
		AF542165	Gyrodactylus salaris		Salmo salar	NOR
		AY146600	Gyrodactylus salaris		Salmo salar	NOR
		AY146601	Gyrodactylus salaris		Salmo salar	NOR
		AY146602	Gyrodactylus salaris		Salmo salar	NOR
		AY146603	Gyrodactylus salaris		Salmo salar	NOR
		AY146604	Gyrodactylus salaris		Salmo salar	NOR
		AY146605	Gyrodactylus salaris		Salmo salar	NOR
		AY258367	Gyrodactylus salaris_isolate_144_S1		Salmo salar	SWE
		AY258368	Gyrodactylus salaris_isolate_144_S2		Salmo salar	SWE
		AY258369	Gyrodactylus salaris_isolate_142_S1		Salmo salar	SWE
		AY258370	Gyrodactylus salaris_isolate_142_S2		Salmo salar	SWE
		AY486497	Gyrodactylus salaris_isolate_12_S8		Salmo salar	NOR
		AY486499	Gyrodactylus salaris_isolate_142_s3		Salmo salar	SWE
		AY486525	Gyrodactylus salaris_isolate_3_S8		Salmo salar	NOR
		AY486526	Gyrodactylus salaris_isolate_3_S9		Salmo salar	NOR
19	1	EF612464	Gyrodactylus salaris_isolate_Ounasjoki_ThyBa11		Thymallus thymallus	FIN
20	1	EF570120	Gyrodactylus salaris_isolate_Vardar_Farm_RBT2_		Salmo letnica	MAC
21	1	AY472084	Gyrodactylus salaris_isolate_Soivio_ThyBa08		Thymallus thymallus	FIN
22	1	AY472085	Gyrodactylus salaris_isolate_Penninki_ThyWs05		Thymallus thymallus	FIN
23	2	AF540891	Gyrodactylus salaris_isolate_Morskoy_SalBa01		Salmo salar	RUS
		AY840223	Gyrodactylus salaris_isolate_Kumsa_SalBa01		Salmo salar	RUS
24	1	AF540892	Gyrodactylus salaris_isolate_Sukhoy_SalBa02		Salmo salar	RUS
25	1	AF540901	Gyrodactylus salaris_isolate_Pyalma_ThyBa07		Thymallus thymallus	RUS
26	1	AF540903	Gyrodactylus salaris_isolate_Poroeno_ThyBa06		Thymallus thymallus	FIN
27	2	AF540905	Gyrodactylus salaris_isolate_Lataseno_SalBa04		Salmo salar	FIN
		EU304825	Gyrodactylus salaris_isolate_Lataseno_Patoniva_SalBa12_		Salmo salar	FIN
28	1	DQ180333	Gyrodactylus salaris_isolate_Nagereatnu_ThyBa09		Thymallus thymallus	FIN
29	1	AY840222	Gyrodactylus salaris_isolate_Lizhma_SalBa03		Salmo salar	RUS
30	1	GQ370816	Gyrodactylus salaris_isolate_66M		Onchorhynchus mykiss	ITA
31	2	AY146593	Gyrodactylus salaris		Salmo salar	LAT
		AY146594	Gyrodactylus salaris		Salmo salar	LAT
32	1	AF540893	Gyrodactylus salaris_isolate_Kitka_ThyBa01		Thymallus thymallus	FIN
33	1	AF540894	Gyrodactylus salaris_isolate_Krunnit_ThyBa02		Thymallus thymallus	FIN
34	1	AF540895	Gyrodactylus salaris_isolate_Krunnit_ThyBa03		Thymallus thymallus	FIN
35	1	AF540896	Gyrodactylus salaris_isolate_Livojoki_ThyBa04		Thymallus thymallus	FIN
36	1	AF540897	Gyrodactylus salaris_isolate_Mataraniemi_ThyWs01		Thymallus thymallus	FIN
37	1	AF540898	Gyrodactylus salaris_isolate_Olanga_ThyWs02		Thymallus thymallus	RUS
38	1	AF540900	Gyrodactylus salaris_isolate_Olanga_ThyWs04		Thymallus thymallus	RUS
39	1	AF540902	Gyrodactylus salaris_isolate_Poroeno_ThyBa05		Thymallus thymallus	FIN
40	2	EF524576	Gyrodactylus salaris_isolate_Przymorze_Farm_1_		Onchorhynchus mykiss	POL
		EF524578	Gyrodactylus salaris_isolate_Przymorze_Farm_2_		Onchorhynchus mykiss	POL
41	1	EF524577	Gyrodactylus salaris_isolate_Vardar_Farm_3_		Onchorhynchus mykiss	MAC
42	1	GQ129460	Gyrodactylus salaris_haplotype_RO1			ROM
43	1	GQ129461	Gyrodactylus salaris_haplotype_RO2			ROM
44	1	GQ129462	Gyrodactylus salaris_haplotype_RO3			ROM
45	1	GQ129463	Gyrodactylus salaris_haplotype_RO4			ROM
46	1	AY225307	Gyrodactylus salaris_pseudogene_partial_sequence		Salmo salar	RUS
47	1	AY225308	Gyrodactylus salaris_pseudogene_partial_sequence		Salmo salar	NOR
48	3	AY258373	Gyrodactylus salaris_isolate_22_S2		Salmo salar	SWE
		AY258374	Gyrodactylus salaris_isolate_22_S3		Salmo salar	SWE
		AY486512	Gyrodactylus salaris_isolate_22_S4		Salmo salar	SWE
49	1	AY840224	Gyrodactylus salaris_isolate_Konkamaeno_ThyBa11		Thymallus thymallus	FIN
50	1	GQ368225	Gyrodactylus derjavinoides		Salmo salar	UK
51	2	AY486553	Gyrodactylus thymalli isolate 18_G9		Thymallus thymallus	NOR
		AY486552	Gyrodactylus thymalli isolate 18_G8		Thymallus thymallus	NOR
52	5	AY486551	Gyrodactylus thymalli isolate 180_G2		Thymallus thymallus	SLO
		DQ159917	Gyrodactylus thymalli isolate 180-60B		Thymallus thymallus	SLO
		DQ159916	Gyrodactylus thymalli isolate 180-60A		Thymallus thymallus	SLO
		DQ159915	Gyrodactylus thymalli isolate 180-59		Thymallus thymallus	SLO
		DQ159914	Gyrodactylus thymalli isolate 180-58		Thymallus thymallus	SLO
53	1	AY486550	Gyrodactylus thymalli isolate 177_G2		Thymallus thymallus	NOR
54	1	AY486549	Gyrodactylus thymalli isolate 16_G6		Thymallus thymallus	NOR
55	2	AY486548	Gyrodactylus thymalli isolate 166_G2		Thymallus thymallus	NOR
		AY486547	Gyrodactylus thymalli isolate 166_G1		Thymallus thymallus	NOR
56	6	AY486546	Gyrodactylus thymalli isolate 163_G2		Thymallus thymallus	NOR
		AY486545	Gyrodactylus thymalli isolate 163_g1		Thymallus thymallus	NOR
		DQ159927	Gyrodactylus thymalli isolate 292-1		Thymallus thymallus	NOR
		DQ159920	Gyrodactylus thymalli isolate 209-2		Thymallus thymallus	NOR
		DQ159919	Gyrodactylus thymalli isolate 209-1		Thymallus thymallus	NOR
		DQ159918	Gyrodactylus thymalli isolate 207-47		Thymallus thymallus	NOR
57	1	AY486544	Gyrodactylus thymalli isolate 15(TRY)_3		Thymallus thymallus	NOR
58	1	DQ159928	Gyrodactylus thymalli isolate 220-1		Thymallus thymallus	NOR
59	2	DQ159925	Gyrodactylus thymalli isolate 261-1		Thymallus thymallus	UK
		DQ159924	Gyrodactylus thymalli isolate 260-1		Thymallus thymallus	UK
60	1	DQ159926	Gyrodactylus thymalli isolate 289-1		Thymallus thymallus	NOR
61	1	DQ159923	Gyrodactylus thymalli isolate 259-1		Thymallus thymallus	POL
62	1	DQ159922	Gyrodactylus thymalli isolate 258-1		Thymallus thymallus	POL
63	1	DQ159921	Gyrodactylus thymalli isolate 217-1		Thymallus thymallus	NOR
64	1	DQ159913	Gyrodactylus thymalli isolate 178-G1		Thymallus thymallus	NOR
